# Supplementary material for: National survey of outcomes and practices in acute respiratory distress syndrome in Singapore
Source: PLoS One. 2017 Jun 16;12(6):e0179343. doi: 10.1371/journal.pone.0179343 (PMC5473557; doi:10.1371/journal.pone.0179343)
Supplement: S2 File — (XLS) [file pone.0179343.s002.xls]

## Sheet: All data
								ARDS Criteria									APACHE II																												Therpay
	icu type	gender	race	age	ht	wt	BMI	worse PaO2	O2	FiO2	PaO2:FiO2	Stage	Peep	CXR	s/s in 1 week	etiology	temp hi	lo	RR hi	lo	MAP hi	lo	HR hi	lo	Na hi	lo	Cr hi	lo	WBC hi	lo	Hct hi	lo	Pao2 hi	lo	PaCo2 hi	lo	pH hi	lo	HCo3 hi	lo	ChI	Fio2	GCS	APACHE II score	LPV Tv/IBW	tvover6ml	tvover8ml	LPV Tv	Mode
1	m	m	c		167	63	22.5896	54	100	1	54	3	10	y	y	pneumonia	40	39	33	19	96	39	132	40	133	129	188	130	4.5	3.3	38	33	61	54	58+-16	45	7.29	7.2	20.2	17.1	resp	100	3	40	6.2	0	0	420	ACPC
2	s	m	m	59	150	67	29.7778	74	80	0.8	92.5	3	5	y	y	pneumonia/trauma	37	36	27	17	73	65	105	84	144	144	157	157	12	12	27	27	83	67	31	27	7.48	7.41	22	21	resp/renal	90	15	22	11	1	1	320	ps
3	s	m	m	34	172	68	22.9854	83	90	0.9	92.2222	3	10	y	y	non pulm sepsis	37	35	21	14	102	66	120	55	141	136	738	291	45	23	38	28	212	83	54	43	7.37	7.15	23.2	14.2	dec imm	100	3	30	8.5	1	1	450	bl
4	m	m	c	49	137	50	26.6397	69	40	0.4	172.5	2	12	y	n	pneumonia	39	37	26	8	86	66	128	95	134	128	131	96	9	8.9	48	42	121	58	50	44	7.35	7.27	23	21	resp	100	3	35	5.2	0	0	230	aprv
5	m	m	c	62	163	70	26.3465	54	50	0.5	108	2	10	y	y	pneumonia	38	36.5	47	26	77	62	147	107	138	137	73	66	4.5	3.9	20	20	135	54	40	34	7.4	7.3	22	21	dec imm	100	15	22	6.5	0	0	400	acpc
6	ct	f	c	59	160	52	20.3125	32	40	0.4	80	3	5	y	y	pneumonia	39	37	30	23	71	46	141	117	138	135	148	62	19	14	26	25	151	33	122	86	7.2	6.9	23	11	resp	90	3	40	7.5	1	0	350	acvc
7	s	m	my	48	168	64	22.6757	79	60	0.6	131.667	2	8	y	y	trauma	38	36	44	20	103	62	146	110	135	135	165	93	18	12	43	31	341	117	38	34	7.37	7.31	20	19	resp	70	15	20	6.2	0	0	430	acpc
8	m	m	c	73	167	70	25.0995	61	60	0.6	101.667	2	12	y	y	pneumonia	38.5	38	28	28	85	71	119	118	133	132	333	191	21	14	51	47	129	79	44	38	7.18	7.11	14	13	resp	50	3	33	6.5	0	0	400	acvc
9	m	f	c	71	151	44	19.2974	46	45	0.45	102.222	2	5	y	y	pneumonia	39	36.6			99	54	118	64	138	127	74	71	8	4.4	37	31	68	58	65	35	7.5	7.4	26.3	22.7	resp	50	3	38	8.3	1	1	320	acvc
10	m	f	c	70	154	46	19.3962	34	40	0.4	85	3	10	y	n	non pulm sepsis	38.9	36.3	32	15	105	64	90	64	137	133	74	71	6.38	5	29	28	96	83	44	40	7.4	7.3	27	20	renal	50	11	25	5	0	0	320	acvc
11	ct	m	m	55	170	66	22.8374	35	40	0.4	87.5	3	10	y	y	pneumonia	38	36	49	21	138	76	144	92	136	136	82	71	18	16	34	28	193	62	66	35	7.36	7.35	21	19	resp	100	3	36	10	1	1	440	acpc
12	m	m	m	71	160		.	31	100	1	31	3	12	y	y		37	35			122	52	110	68	139	135	112	112	22	6	35	28	142	46	71	26	7.3	7	17	11.7		100	3	40	7.8	1	0	350	acpc
13	m	m	c	48	172	50	16.901	75	60	0.6	125	2	10	n	n	pneumonia	38	34	30	20	97	56	120	90	139	135	297	201	22	8	33	33	166	57	38	18	7.3	6.8	17	4	dec imm	60	11	33	9.6	1	1	450	acvc
14	s	m	i	46	173	68	22.7204	41	100	1	41	3		y	y	pneumonia	38	37	34	23	89	29	168	50	141	131	315	242	70	25	40	26	210	41	45	29	7.3	7	22	9	dec imm	100	3	30	9	1	1	420	acvc
15	m	f	c	67	145	60	28.5375	69	60	0.6	115	2	10	y	y	pneumonia	37	34	22	14	114	72	111	79	153	152	93	91	16	16	26	26	86	69	73	58	7.4	7.3	38	37	dec imm	60	3	40	6.5	0	0	300	acvc
16	m	.	o	.	.	.	.	.	.	.	.	.	.	y	y	.
											Severe	8	53.3333
											Moderate	7	46.6667
				59							Mild	0																																	6
											Patients Died	6
[truncated: 26 more columns]

## Sheet: Sheet1
demographics	1	2	3	4	5	6	7	8	9	10	11	12	13	14	15	16	median +- SD
hospital	ktph	ktph	ktph	sgh	sgh	nuh	nuh	nuh	nuh	nuh	nuh	nuh	ttsh	ttsh	ttsh		3 ktph(18%, 7 nuh (43%), 3 SGH (18%), 3 TTSH (18%)
icu type	m	s	s	m	m	ct	s	m	m	m	ct	m	m	s	m		9 M(56%),5 S(31%),2 CT (12%)
gender	m	m	m	m	m	f	m	m	f	f	m	m	m	m	f		12 M(75%), 4 F (25%)
race	c	m	m	c	c	ct	my	c	c	c	m	m	c	i	c		10 C(62%), 4 M (25%), 1 I (6%), 1 MY (6%)
age	59	59	34	49	62	59	48	73	71	70	55	71	48	46	67		58 years (34-71) (+_11)
ht	167	150	172	137	163	160	168	167	151	154	170	160	172	173	145		160 cm (137-170)
wt	63	67	68	50	70	52	64	70	44	46	66		50	68	60		59 kg (50-70)
ARDS criteria
worse PaO2	54	74	83	69	54	32	79	61	46	34	35	31	75	41	69		55 mmHg (31-83)(+_ 18)
fiO2	100	80	90	40	50	40	60	60	45	40	40	100	60	100	64% +-23		64% (40-100; +-23); baseline P/f (85)
Peep	10	5	10	12	10	5	8	12	5	10	10	12	10		10		9 cm H20 (5-12) +-2.5
CXR	y	y	y	y	y	y	y	y	y	y	y	y	n	y	y		y (99%)
s/s in 1 week	y	y	y	n	y	y	y	y	y	n	y	y	n	y	y		y (96%)
etiology	pneumonia	pneumonia/trauma	non pulm sepsis	pneumonia	pneumonia	pneumonia	trauma	pneumonia	pneumonia	non pulm sepsis	pneumonia		pneumonia	pneumonia	pneumonia		Pn (73%), Tr (13%), NP sepsis (13%)
APACHE II
temp hi	40	37	37	39	38	39	38	38.5	39	38.9	38	37	38	38	37		39 degrees C37-40)
lo	39	36	35	37	36.5	37	36	38	36.6	36.3	36	35	34	37	34		36 degrees C (34-37)
RR hi	33	27	21	26	47	30	44	28		32	49		30	34	22
lo	19	17	14	8	26	23	20	28		15	21		20	23	14
MAP hi	96	73	102	86	77	71	103	85	99	105	138	122	97	89	114
lo	39	65	66	66	62	46	62	71	54	64	76	52	56	29	72
HR hi	132	105	120	128	147	141	146	119	118	90	144	110	120	168	111
lo	40	84	55	95	107	117	110	118	64	64	92	68	90	50	79
Na hi	133	144	141	134	138	138	135	133	138	137	136	139	139	141	153
lo	129	144	136	128	137	135	135	132	127	133	136	135	135	131	152
Cr hi	188	157	738	131	73	148	165	333	74	74	82	112	297	315	93
lo	130	157	291	96	66	62	93	191	71	71	71	112	201	242	91
WBC hi	4.5	12	45	9	4.5	19	18	21	8	6.38	18	22	22	70	16
lo	3.3	12	23	8.9	3.9	14	12	14	4.4	5	16	6	8	25	16
Hct hi	38	27	38	48	20	26	43	51	37	29	34	35	33	40	26
lo	33	27	28	42	20	25	31	47	31	28	28	28	33	26	26
Pao2 hi	61	83	212	121	135	151	341	129	68	96	193	142	166	210	86
lo	54	67	83	58	54	33	117	79	58	83	62	46	57	41	69
PaCo2 hi	58+-16	31	54	50	40	122	38	44	65	44	66	71	38	45	73		44 mmHg (31-120) +-16
lo	45	27	43	44	34	86	34	38	35	40	35	26	18	29	58
pH hi	7.29	7.48	7.37	7.35	7.4	7.2	7.37	7.18	7.5	7.4	7.36	7.3	7.3	7.3	7.4
lo	7.2	7.41	7.15	7.27	7.3	6.9	7.31	7.11	7.4	7.3	7.35	7	6.8	7	7.3
HCo3 hi	20.2	22	23.2	23	22	23	20	14	26.3	27	21	17	17	22	38
lo	17.1	21	14.2	21	21	11	19	13	22.7	20	19	11.7	4	9	37
ChI	resp	resp/renal	dec imm	resp	dec imm	resp	resp	resp	resp	renal	resp		dec imm	dec imm	dec imm
Fio2	100	90	100	100	100	90	70	50	50	50	100	100	60	100	60		75% (50-100)
GCS	3	15	3	3	15	3	15	3	3	11	3	3	11	3	3
APACHE II score	40	22	30	35	22	40	20	33	38	25	36	40	33	30	40		32 (20-40) +-7
Therapy
LPV Tv/IBW	6.2	11	8.5	5.2	6.5	7.5	6.2	6.5	8.3	5	10	7.8	9.6	9	6.5		7.5 ml/kg IBW (5-11) +-1.7
LPV Tv	420	320	450	230	400	350	430	400	320	320	440	350	450	420	300		389 ml (230-450)
Mode	ACPC	ps	bl	aprv	acpc	acvc	acpc	acvc	acvc	acvc	acpc	acpc	acvc	acvc	acvc		5 acpc (33%),7 acvc (46%),2 bl (13%), 1 ps (7%)
pPlat 24h	38	29	36	30		36	28	32					31	32	34		32 cm H20 (28-36)+-3.3
worst	34	33	22	30		36	31	40	36	30	35	39		5
PIP 24h	30	27	32	29		22		38						29			36 cm H20 22-32)
worst	30	27	32	29		22		38				25
MAP 24h	20	13	26	28		20	20	23					18	22	15		25 cm H20(13-28)
worst	20	13	16	28		20	20	23					18	22	15
Peep 24h	10	10	15	28	12	15	12	20					10	15	16		Mean 26, median 14 cm H20+-6.5
worst	10	5	10	28	12	15	15	20	5	14	26	16		5			delta P 18 cm H20 (12-19)
set Tv 24h	400	550				350		420					480	500	300		428 ml
worst	400	550				350		420	280	280				450
Meas Tv 24h	419	544	580	203	420	411	558	406					549	512	309		446 ml
worst	320	700	651	203	472	411	558	889	240	620	664	520		425
MV 24h	8.4	6.5	10	2.5		11.6	13	10					14.8	12	4.7		9.3 L/min
worst	9.4	3.2	7.5	2.5		11.6	18	14	6.7	14	24	12		13
PS 24h		10	15		8	10	16
worst		10	15		8	10	16			10	10
Fio2 24h	100	100	50	70	40	90	80	100					60	80	60		75%+-19 (40-100)
worst	100	80	40	70	60	90	80	100					60	80	60
Rescue rx
Trachy	n	n	n	n	n	n	n	n	n	n	n	n	n	n	n		n
Prone	n	n	y	n	n	y	n	n	n	n	n	n	n	n	n		Y 2 (13%) (3 times imp in Pa02)
NMB	Y (1 day)	n	n	n	n	n	n	n	n	n	n	n	n	n	n		1 (6%) 1 day
ECMO	n	n	n	n	n	n	n	n	n	n	n	n	n	n	n		n
steroids	n	n	n	n	n	n	n	n	n	n	n	n	y	n	n		1 (6%) (100 mg HC)
outcome	alive	alive	alive	alive	dead	alive	alive	alive	alive	alive	alive	alive		dead			15% expired at end of study
																	total admissions 1200, MV 904 (75%)

## Sheet: Sheet2
variables	1072
missing	150	0.13
prevalence	0.4/100,000
% of ICU pts	0.0176
total ICU pt	904
total cases	16
Av LOS	1 week

## Sheet: Sheet3
	missing
	strange?
